# Supplementary material for: The bacterial association with oral cavity and intra-abdominal abscess after gastrectomy
Source: PLoS One. 2020 Nov 9;15(11):e0242091. doi: 10.1371/journal.pone.0242091 (PMC7652288; doi:10.1371/journal.pone.0242091)
Supplement: S1 File — (CSV) [file pone.0242091.s001.csv]

studyID	age	sex	bmi	depth of periodontal pocket	bacteria in oral1	bacteria in oral2	bacteria in oral3	bacteria in oral4	bacteria in oral5	bacteria in-gastric1	bacteria in-gastric2	bacteria in-gastric3	bacteria in-gastric4	bacteria in-gastric5	bacteria in-drain1	bacteria in-drain2	severity of PD	intake of PPI	gastritis	smoking	ECOGPS	Procedure	lap	diabetes	hypertension	COPD	Hemodialysis	inra-abdominal infection
1001	81	1	17.7	5	α-Streptococcus spp.	Neisseria species	Haemophilus parainfulenzae	Corynebacterium sp.	Prevotella sp.	α-Streptcoccs spp.	Neiaaeria species	Gram-postive rods			none		2	1	1	0	0	distal gastrectomy	2	0	1	0	0	0
1002	53	1	21.3	6	α-Streptococcus spp.	Neisseria species	Corynebacterium sp.	Prevotella sp.		Escherichia coli					none		3	1	1	0	0	distal gastrectomy	2	1	0	0	0	0
1003	66	1	21.2	6	Prevotella(B.) melaninogenica	α-Streptococcus spp.	Neisseria species			α-Streptococcus spp.	Neisseria species				none		3	1	1	2	0	distal gastrectomy	2	1	0	0	0	0
1004	69	1	24.2	6	α-Streptococcus spp.	Neisseria species	Corynebacterium sp.	Coagulase negative staphylococci		Gram negative rod	Stenotrophomonas(X.) maltophlia	Pseudomonas aerginosa	Candida albicans	Bacteroides vulgatus	Staphylococcus aureus(MRSA)		3	0	0	1	0	distal gastrectomy	2	0	0	1	0	0
1005	64	1	27.3	8	α-Streptococcus spp.	Neisseria species	Corynebacterium sp.			none					Enterobacter cloacae	Enterococcus durans/hirae	3	0	1	1	0	distal gastrectomy	2	0	0	1	0	1
1006	71	1	25.5	10	Parvimonas micra	Prevotella sp.	α-Streptococcus spp.			none					none		3	1	1	1	0	distal gastrectomy	2	0	1	0	0	0
1007	61	1	18.0	5	α-Streptococcus spp.	Prevotella sp.	Anaerobic Gram-negative rods			none					none		2	1	1	1	0	distal gastrectomy	2	0	0	0	0	0
1008	53	1	21.4	6	α-Streptococcus spp.	Neisseria species				none					none		3	1	0	0	0	porixmal gastrectomy	2	0	0	0	0	0
1009	86	2	29.3	5	Prevotella sp.	α-Streptococcus spp.	Corynebacterium sp.	Candida albicans		α-Streptcoccs spp.					none		2	1	0	0	0	distal gastrectomy	2	0	1	0	0	0
1010	63	1	23.3	7	α-Streptococcus spp.	Neisseria species	Prevotella sp.			none					none		3	1	1	1	0	distal gastrectomy	2	0	1	0	0	0
1011	71	2	22.8	8	Candida albicans	α-Streptococcus spp.	Anaerobic Gram-negative rods	Prevotella sp.		α-Streptococcus spp.	Neiaaeria species	Clostridium perfringens			Enterococcus faecallis		3	1	0	2	0	distal gastrectomy	2	0	1	0	0	1
1012	90	1	19.0	5	α-Streptococcus spp.	Neisseria species	Haemophilus parainfulenzae			α-Streptococcus spp.	Prevotella sp.				none		2	1	1	1	0	porixmal gastrectomy	2	0	1	0	0	0
1013	67	2	23.2	8	α-Streptococcus spp.	Neisseria species	Prevotella sp.			Neisseria species	Candida sp.	Capnocytophaga species			none		3	1	0	0	0	distal gastrectomy	2	0	0	0	0	0
1014	76	1	27.5	6	α-Streptococcus spp.	Neisseria species	Corynebacterium sp.	Prevotella sp.		α-Streptcoccs spp.					none		3	0	1	2	0	distal gastrectomy	2	0	1	0	0	0
1015	64	2	27.1	5	α-Streptococcus spp.	Neisseria species	Corynebacterium sp.	Coagulase negative staphylococci	Prevotella sp.	none					none		2	0	1	1	0	distal gastrectomy	2	0	0	0	0	1
1016	64	1	19.6	5	α-Streptococcus spp.	Neisseria species				Helicobacter pylori（顕鏡）	NA				none		2	0	0	1	0	distal gastrectomy	2	0	0	0	0	0
1017	64	1	24.7	5	α-Streptococcus spp.	Neisseria species	Prevotella sp.			Helicobacter pylori（顕鏡）	NA				none		2	1	1	2	0	distal gastrectomy	2	0	0	0	0	1
1018	56	1	20.9	4	α-Streptococcus spp.	Neisseria species	Corynebacterium sp.			Candida albicans	Coalase negative staphylococci	Capnocytophaga species			none		2	1	1	2	0	Total gastrectomy	2	1	0	0	0	0
1019	60	1	23.1	5	α-Streptococcus spp.	Neisseria species				α-Streptococcus spp.					Staphylococcus aureus		2	1	0	2	0	distal gastrectomy	1	0	0	0	0	0
1020	80	2	22.2	6	α-Streptococcus spp.	Corynebacterium sp.	Prevotella sp.			none					none		3	0	1	0	0	porixmal gastrectomy	1	0	0	0	0	0
1021	49	2	23.4	3	α-Streptococcus spp.	Corynebacterium sp.	Candida albicans	Prevotella sp.		none					none		1	0	1	0	0	distal gastrectomy	2	0	0	0	0	0
1022	67	1	25.5	7	α-Streptococcus spp.	Neisseria species				α-Streptococcus spp.					none		3	1	1	0	0	distal gastrectomy	2	0	0	0	0	0
1023	55	1	23.7	5	α-Streptococcus spp.	Anaerobic Gram-negative rods				α-Streptococcus spp.					none		2	1	0	1	0	distal gastrectomy	2	0	0	0	0	0
1024	65	2	32.4	4	α-Streptococcus spp.	Neisseria species				none					none		2	0	1	0	0	distal gastrectomy	2	1	1	0	1	0
1025	55	2	17.5	6	α-Streptococcus spp.					none					none		3	0	1	0	0	distal gastrectomy	2	0	0	0	0	0
1026	76	1	24.3	9	Prevotella sp.	α-Streptococcus spp.	Neisseria species			none					none		3	0	1	0	0	distal gastrectomy	1	0	1	0	0	0
1027	75	1	23.3	5	α-Streptococcus spp.	Neisseria species	Candida albicans			none					none		2	1	1	0	0	distal gastrectomy	2	0	1	0	0	0
1028	74	2	20.6	8	α-Streptococcus spp.	Corynebacterium sp.	Neisseria species	Capnocytophaga species		none					none		3	1	1	0	0	distal gastrectomy	2	0	1	0	0	0
1029	74	1	28.6	9	α-Streptococcus spp.	Neisseria species	Prevotella sp.			none					none		3	1	1	2	0	distal gastrectomy	2	1	0	0	0	0
1030	72	1	21.0	10	α-Streptococcus spp.	Neisseria species	Capnocytophaga species	Prevotella sp.		none					none		3	1	1	1	0	distal gastrectomy	1	0	0	0	0	0
1031	81	1	24.4	4	α-Streptococcus spp.	Neisseria species	Corynebacterium sp.			α-Streptococcus spp.	Neisseria species				α-Streptococcus spp.	Enterococcus faecallis	2	1	1	1	0	distal gastrectomy	2	0	1	0	0	1
1032	73	1	25.7	10	α-Streptococcus spp.	Neisseria species				Klebsiella pneumoniae	Citrobacter freundii complex（ー桿菌）	α-Streptococcus spp.			none		3	0	1	1	0	distal gastrectomy	1	0	1	0	0	0
1033	71	2	26.7	4	α-Streptococcus spp.	Neisseria species				none					none		2	1	1	0	1	distal gastrectomy	2	0	1	0	0	0
1034	35	2	25.7	3	α-Streptococcus spp.	Corynebacterium sp.	Haemophilus parainfulenzae			none					none		1	1	1	0	0	Total gastrectomy	2	0	0	0	0	0
1035	61	2	23.7	8	α-Streptococcus spp.	Neisseria species	Corynebacterium sp.			Coagulase negative staphylococci					none		3	1	1	0	0	distal gastrectomy	2	0	0	0	0	0
1036	55	1	17.7	4	α-Streptococcus spp.					α-Streptococcus spp.	Corynebacterium sp.				none		2	1	0	1	1	Total gastrectomy	1	0	0	0	0	0
1037	71	1	21.2	5	α-Streptococcus spp.	Haemophilus parainfulenzae	Candida albicans			none					none		2	0	1	2	0	Total gastrectomy	2	1	1	0	0	0
1038	59	1	23.4	4	Neisseria species	α-Streptococcus spp.				none					Staphylococcus epidermidis	Staphylococcus aureus	2	0	0	0	0	distal gastrectomy	1	0	0	0	0	0
1039	63	1	20.5	4	α-Streptococcus spp.	Corynebacterium sp.				α-Streptococcus spp.	Candida sp.				none		2	1	1	1	0	Total gastrectomy	2	0	0	0	0	0
1040	67	1	23.5	6	α-Streptococcus spp.					α-Streptococcus spp.					none		3	1	1	1	0	Total gastrectomy	3	0	1	0	0	0
1041	67	1	22.8	2	Neisseria species	Corynebacterium sp.				none					none		1	1	1	1	0	Total gastrectomy	1	0	1	0	0	0
1042	57	1	19.3	8	β-Streptococcus spp.	α-Streptococcus spp.	Neisseria species	Anaerobic Gram-negative rods		β-Streptococcus spp.					none		3	0	1	0	0	distal gastrectomy	2	0	0	0	0	0
1043	59	1	16.7	6	α-Streptococcus spp.	Haemophilus parainfulenzae	Neisseria species			α-Streptococcus spp.	Anaerobic gram-positive cocci				none		3	1	1	1	0	Total gastrectomy	2	0	0	0	0	0
1044	69	2	20.6	4	α-Streptococcus spp.	Neisseria species	Corynebacterium sp.			α-Streptococcus spp.	Pseudomonas aerginosa				none		2	1	1	0	0	distal gastrectomy	3	0	0	0	0	0
1045	63	1	23.9	4	Anaerobic Gram-negative rods	α-Streptococcus spp.				none					none		2	1	1	0	0	distal gastrectomy	2	0	1	0	0	0
1046	67	1	22.1	6	α-Streptococcus spp.	Neisseria species				β-Streptococcus sp.					none		3	0	0	0	0	distal gastrectomy	2	0	1	0	0	1
1047	58	2	22.2	4	α-Streptococcus spp.					none					none		2	1	1	0	0	distal gastrectomy	3	0	1	0	0	0
1048	71	2	26.7	10	α-Streptococcus spp.	Neisseria species				Neisseria species					none		3	1	0	0	0	distal gastrectomy	2	0	1	0	0	0
1049	81	2	26.3	4	α-Streptococcus spp.	Neisseria species	Candida albicans			β-Streptococcus sp.					none		2	1	1	0	2	Total gastrectomy	1	1	1	0	0	0
1050	67	1	26.8	10	α-Streptococcus spp.	Haemophilus parainfulenzae	Coalase negative staphylococci	Corynebacterium sp.		α-Streptococcus spp.	Neisseria species				Haemophilus parainfluenzae	Neisseria spesies	3	1	1	1	0	distal gastrectomy	3	0	0	0	0	1
1051	40	2	18.3	3	none					none					none		1	0	0	0	0	Total gastrectomy	3	0	0	0	0	0
1052	24	1	22.0	3	none					none					none		1	0	1	0	0	distal gastrectomy	2	0	0	0	0	0
